# Supplementary material for: Chemical Modification of Dental Dimethacrylate Copolymer with Tetramethylxylylene Diisocyanate-Based Quaternary Ammonium Urethane-Dimethacrylates—Physicochemical, Mechanical, and Antibacterial Properties
Source: Materials (Basel). 2024 Jan 7;17(2):298. doi: 10.3390/ma17020298 (PMC10817292; doi:10.3390/ma17020298)
Supplement: Supplementary file 1 [file materials-17-00298-s001.zip]

Archive with 1 entries (1 files):
- materials-2806268-supplementary.pdf
